# Supplementary material for: Conservation of the genome-wide recombination rate in white-footed mice
Source: Heredity (Edinb). 2019 Jul 31;123(4):442–57. doi: 10.1038/s41437-019-0252-9 (PMC6781155; doi:10.1038/s41437-019-0252-9)
Supplement: Supplementary file 6 — Supplementary table 1 [file 41437_2019_252_MOESM6_ESM.xlsx]

## Sheet: SupTable1_MouseInfo
Species	Mouse ID	No. MLH1 cells	No. Chrm1 SC Length	Trap Date	Trapping Location	Notes
P. leucopus	MAD_m1	26	21	2017-08-22	location 1	bot fly larva
	MAD_m3	28	21	2017-08-22	location 1	juvenile
	MAD_m6	12	0	2017-08-24	location 2
	MAD_m7	19	8	2017-08-24	location 2
	MAD_m9	0	9	2017-10-12	location 3
	MAD_m11	30	9	2018-02-03	location 4
	MAD_m12	28	20	2018-02-03	location 4
	MAD_m18	37	14	2018-06-28	location 5
	MAD_m23	15	10	2018-07-04	location 6
	MAD_m24	26	11	2018-07-04	location 6
