# Supplementary material for: Conservation of the genome-wide recombination rate in white-footed mice
Source: Heredity (Edinb). 2019 Jul 31;123(4):442–57. doi: 10.1038/s41437-019-0252-9 (PMC6781155; doi:10.1038/s41437-019-0252-9)
Supplement: Supplementary file 7 — Supplementary table 2 [file 41437_2019_252_MOESM7_ESM.xlsx]

## Sheet: Sheet1
Species	Mouse ID	No. MLH1 cells	No. Chrm1 SC Length	DOB	Age (weeks)
P. leucopus	LL_m1	33	10	2018-05-16	18
	LL_m2	0	5	2018-06-06	15
	LL_m3	29	13	2018-05-24	17
	LL_m4	23	11	2018-05-17	18
	LL_m5	22	10	2018-06-11	14
	LL_m6	22	10	2018-06-05	15
	LL_m7	29	13	2018-06-05	15
	LL_m8	28	14	2018-06-11	14
	LL_m9	28	10	2018-06-11	14
	LL_m10	29	11	2018-05-23	17
P. m. bairdii	BW_m1	22	12	2018-04-25	21
	BW_m2	31	10	2018-04-27	21
	BW_m3	0	9	2018-04-24	21
